# Supplementary material for: A versatile glycosylation strategy via Au(iii) catalyzed activation of thioglycoside donors
Source: Chem Sci. 2016 Mar 8;7(7):4259–63. doi: 10.1039/c6sc00633g (PMC6054025; doi:10.1039/c6sc00633g)
Supplement: SC-007-C6SC00633G-s002 [file SC-007-C6SC00633G-s002.cif]

# Electronic Supplementary Material (ESI) for Chemical Science.
# This journal is © The Royal Society of Chemistry 2016

####################################################################### 
# 
# This file contains crystal structure data downloaded from the 
# Cambridge Structural Database (CSD) hosted by the Cambridge 
# Crystallographic Data Centre (CCDC).
# 
# Full information about CCDC data access policies and citation 
# guidelines are available at http://www.ccdc.cam.ac.uk/access/V1 
# 
# Audit and citation data items may have been added by the CCDC. 
# Please retain this information to preserve the provenance of 
# this file and to allow appropriate attribution of the data. 
# 
#######################################################################

data_shelx
_database_code_depnum_ccdc_archive 'CCDC 1430710'
_audit_update_record             
;
2015-10-11 deposited with the CCDC.
2016-03-07 downloaded from the CCDC.
;

_audit_creation_method           SHELXL-2014
_chemical_name_systematic        
;
 ?
;
_chemical_name_common            ?
_chemical_melting_point          ?
_chemical_formula_moiety         'C33 H40 O7 S'
_chemical_formula_sum            'C33 H40 O7 S'
_chemical_formula_weight         580.71

loop_
_atom_type_symbol
_atom_type_description
_atom_type_scat_dispersion_real
_atom_type_scat_dispersion_imag
_atom_type_scat_source
C C 0.0033 0.0016 'International Tables Vol C Tables 4.2.6.8 and 6.1.1.4'
H H 0.0000 0.0000 'International Tables Vol C Tables 4.2.6.8 and 6.1.1.4'
O O 0.0106 0.0060 'International Tables Vol C Tables 4.2.6.8 and 6.1.1.4'
S S 0.1246 0.1234 'International Tables Vol C Tables 4.2.6.8 and 6.1.1.4'

_space_group_crystal_system      monoclinic
_space_group_IT_number           4
_space_group_name_H-M_alt        'P 21'
_space_group_name_Hall           'P 2yb'

_shelx_space_group_comment       
;
The symmetry employed for this shelxl refinement is uniquely defined
by the following loop, which should always be used as a source of
symmetry information in preference to the above space-group names.
They are only intended as comments.
;

loop_
_space_group_symop_operation_xyz
'x, y, z'
'-x, y+1/2, -z'

_cell_length_a                   11.0077(6)
_cell_length_b                   9.7685(6)
_cell_length_c                   14.9709(7)
_cell_angle_alpha                90
_cell_angle_beta                 103.216(3)
_cell_angle_gamma                90
_cell_volume                     1567.17(15)
_cell_formula_units_Z            2
_cell_measurement_temperature    296(2)
_cell_measurement_reflns_used    2738
_cell_measurement_theta_min      2.51
_cell_measurement_theta_max      21.45

_exptl_crystal_description       needle
_exptl_crystal_colour            colourless
_exptl_crystal_density_meas      1.230
_exptl_crystal_density_method    NONE
_exptl_crystal_density_diffrn    1.231
_exptl_crystal_F_000             620
_exptl_transmission_factor_min   ?
_exptl_transmission_factor_max   ?
_exptl_crystal_size_max          0.200
_exptl_crystal_size_mid          0.150
_exptl_crystal_size_min          0.100
_exptl_absorpt_coefficient_mu    0.149
_shelx_estimated_absorpt_T_min   0.971
_shelx_estimated_absorpt_T_max   0.985
_exptl_absorpt_correction_type   multi-scan
_exptl_absorpt_correction_T_min  0.971
_exptl_absorpt_correction_T_max  0.985
_exptl_absorpt_process_details   SADABS

_exptl_special_details           
;
 ?
;

_diffrn_ambient_temperature      296(2)
_diffrn_radiation_wavelength     0.71073
_diffrn_radiation_type           MoK\a
_diffrn_source                   'sealed tube'
_diffrn_measurement_device_type  'Bruker APEX-II CCD'
_diffrn_measurement_method       '\f and \w scans'
_diffrn_detector_area_resol_mean 0
_diffrn_reflns_number            14426
_diffrn_reflns_av_unetI/netI     0.0723
_diffrn_reflns_av_R_equivalents  0.0450
_diffrn_reflns_limit_h_min       -14
_diffrn_reflns_limit_h_max       14
_diffrn_reflns_limit_k_min       -12
_diffrn_reflns_limit_k_max       12
_diffrn_reflns_limit_l_min       -19
_diffrn_reflns_limit_l_max       19
_diffrn_reflns_theta_min         2.510
_diffrn_reflns_theta_max         27.990
_diffrn_reflns_theta_full        25.242
_diffrn_measured_fraction_theta_max 0.991
_diffrn_measured_fraction_theta_full 0.999
_diffrn_reflns_Laue_measured_fraction_max 0.991
_diffrn_reflns_Laue_measured_fraction_full 0.999
_diffrn_reflns_point_group_measured_fraction_max 0.907
_diffrn_reflns_point_group_measured_fraction_full 0.943
_reflns_number_total             6875
_reflns_number_gt                3842
_reflns_threshold_expression     'I > 2\s(I)'
_reflns_Friedel_coverage         0.729
_reflns_Friedel_fraction_max     0.812
_reflns_Friedel_fraction_full    0.880

_reflns_special_details          
;
 Reflections were merged by SHELXL according to the crystal
 class for the calculation of statistics and refinement.
 
 _reflns_Friedel_fraction is defined as the number of unique
 Friedel pairs measured divided by the number that would be
 possible theoretically, ignoring centric projections and
 systematic absences.
;

_computing_data_collection       'Bruker APEX2'
_computing_cell_refinement       'Bruker SAINT'
_computing_data_reduction        'Bruker SAINT'
_computing_structure_solution    'SHELXL-2014 (Sheldrick, 2014)'
_computing_structure_refinement  'SHELXL-2014 (Sheldrick, 2014)'
_computing_molecular_graphics    'Bruker SHELXTL'
_computing_publication_material  'Bruker SHELXTL'

_refine_special_details          
;
 ?
;
_refine_ls_structure_factor_coef Fsqd
_refine_ls_matrix_type           full
_refine_ls_weighting_scheme      calc
_refine_ls_weighting_details     
'w=1/[\s^2^(Fo^2^)+(0.0699P)^2^] where P=(Fo^2^+2Fc^2^)/3'
_atom_sites_solution_primary     ?
_atom_sites_solution_secondary   ?
_atom_sites_solution_hydrogens   geom
_refine_ls_hydrogen_treatment    constr
_refine_ls_extinction_method     none
_refine_ls_extinction_coef       .
_refine_ls_abs_structure_details 
;
 Flack x determined using 1276 quotients [(I+)-(I-)]/[(I+)+(I-)]
 (Parsons, Flack and Wagner, Acta Cryst. B69 (2013) 249-259).
;
_refine_ls_abs_structure_Flack   -0.05(6)
_chemical_absolute_configuration rm
_refine_ls_number_reflns         6875
_refine_ls_number_parameters     370
_refine_ls_number_restraints     1
_refine_ls_R_factor_all          0.1106
_refine_ls_R_factor_gt           0.0497
_refine_ls_wR_factor_ref         0.1360
_refine_ls_wR_factor_gt          0.1087
_refine_ls_goodness_of_fit_ref   0.895
_refine_ls_restrained_S_all      0.895
_refine_ls_shift/su_max          0.000
_refine_ls_shift/su_mean         0.000

loop_
_atom_site_label
_atom_site_type_symbol
_atom_site_fract_x
_atom_site_fract_y
_atom_site_fract_z
_atom_site_U_iso_or_equiv
_atom_site_adp_type
_atom_site_occupancy
_atom_site_site_symmetry_order
_atom_site_calc_flag
_atom_site_refinement_flags_posn
_atom_site_refinement_flags_adp
_atom_site_refinement_flags_occupancy
_atom_site_disorder_assembly
_atom_site_disorder_group
C1 C 1.0975(3) 0.6925(5) 0.6397(2) 0.0501(10) Uani 1 1 d . . . . .
H1 H 1.0822 0.7908 0.6298 0.060 Uiso 1 1 calc R U . . .
C2 C 1.1117(3) 0.6238(4) 0.5515(2) 0.0463(9) Uani 1 1 d . . . . .
H2 H 1.1298 0.5263 0.5630 0.056 Uiso 1 1 calc R U . . .
C3 C 0.9926(3) 0.6394(4) 0.4787(2) 0.0452(8) Uani 1 1 d . . . . .
H3 H 0.9800 0.7367 0.4637 0.054 Uiso 1 1 calc R U . . .
C4 C 0.8806(3) 0.5871(4) 0.5104(2) 0.0448(9) Uani 1 1 d . . . . .
H4 H 0.8837 0.4872 0.5164 0.054 Uiso 1 1 calc R U . . .
C5 C 0.8787(3) 0.6543(4) 0.6022(2) 0.0462(8) Uani 1 1 d . . . . .
H5 H 0.8659 0.7532 0.5935 0.055 Uiso 1 1 calc R U . . .
C6 C 0.7777(4) 0.5956(5) 0.6426(3) 0.0575(11) Uani 1 1 d . . . . .
H6A H 0.6996 0.5943 0.5967 0.069 Uiso 1 1 calc R U . . .
H6B H 0.7985 0.5022 0.6624 0.069 Uiso 1 1 calc R U . . .
C7 C 1.1992(4) 0.7352(5) 0.8268(3) 0.0587(11) Uani 1 1 d . . . . .
C8 C 1.1414(5) 0.6590(6) 0.8795(3) 0.0889(16) Uani 1 1 d . . . . .
H8 H 1.1163 0.5703 0.8616 0.107 Uiso 1 1 calc R U . . .
C9 C 1.1192(5) 0.7112(7) 0.9601(3) 0.0972(19) Uani 1 1 d . . . . .
H9 H 1.0795 0.6560 0.9953 0.117 Uiso 1 1 calc R U . . .
C10 C 1.1528(4) 0.8392(6) 0.9896(3) 0.0714(13) Uani 1 1 d . . . . .
C11 C 1.2105(5) 0.9154(6) 0.9356(4) 0.0938(17) Uani 1 1 d . . . . .
H11 H 1.2353 1.0040 0.9538 0.113 Uiso 1 1 calc R U . . .
C12 C 1.2337(5) 0.8662(6) 0.8550(3) 0.0863(15) Uani 1 1 d . . . . .
H12 H 1.2727 0.9217 0.8195 0.104 Uiso 1 1 calc R U . . .
C13 C 1.1295(5) 0.8937(8) 1.0788(4) 0.106(2) Uani 1 1 d . . . . .
H13A H 1.1597 0.9860 1.0880 0.159 Uiso 1 1 calc R U . . .
H13B H 1.0415 0.8922 1.0763 0.159 Uiso 1 1 calc R U . . .
H13C H 1.1723 0.8375 1.1287 0.159 Uiso 1 1 calc R U . . .
C14 C 1.2295(3) 0.6247(4) 0.4356(2) 0.0518(10) Uani 1 1 d . . . . .
C15 C 1.3305(4) 0.7078(5) 0.4088(3) 0.0694(13) Uani 1 1 d . . . . .
H15A H 1.3036 0.8013 0.3991 0.104 Uiso 1 1 calc R U . . .
H15B H 1.4049 0.7038 0.4569 0.104 Uiso 1 1 calc R U . . .
H15C H 1.3474 0.6716 0.3533 0.104 Uiso 1 1 calc R U . . .
C16 C 1.3759(4) 0.4544(6) 0.5120(4) 0.0895(16) Uani 1 1 d . . . . .
H16A H 1.3859 0.3569 0.5173 0.134 Uiso 1 1 calc R U . . .
H16B H 1.4425 0.4925 0.4882 0.134 Uiso 1 1 calc R U . . .
H16C H 1.3779 0.4928 0.5713 0.134 Uiso 1 1 calc R U . . .
C17 C 1.1049(4) 0.6217(4) 0.3612(3) 0.0537(10) Uani 1 1 d . . . . .
C18 C 1.1115(4) 0.5337(5) 0.2796(3) 0.0645(12) Uani 1 1 d . . . . .
H18A H 1.1277 0.4406 0.2991 0.097 Uiso 1 1 calc R U . . .
H18B H 1.0336 0.5387 0.2350 0.097 Uiso 1 1 calc R U . . .
H18C H 1.1775 0.5660 0.2527 0.097 Uiso 1 1 calc R U . . .
C19 C 0.9653(4) 0.7873(6) 0.2737(3) 0.0750(13) Uani 1 1 d . . . . .
H19A H 0.9572 0.8837 0.2612 0.112 Uiso 1 1 calc R U . . .
H19B H 0.9629 0.7385 0.2177 0.112 Uiso 1 1 calc R U . . .
H19C H 0.8980 0.7572 0.2998 0.112 Uiso 1 1 calc R U . . .
C20 C 0.7137(4) 0.5298(5) 0.3822(3) 0.0707(13) Uani 1 1 d . . . . .
H20A H 0.6765 0.4576 0.4115 0.085 Uiso 1 1 calc R U . . .
H20B H 0.7772 0.4895 0.3549 0.085 Uiso 1 1 calc R U . . .
C21 C 0.6156(4) 0.5976(6) 0.3094(3) 0.0616(13) Uani 1 1 d . . . . .
C22 C 0.6193(4) 0.7324(7) 0.2894(3) 0.0763(15) Uani 1 1 d . . . . .
H22 H 0.6828 0.7862 0.3237 0.092 Uiso 1 1 calc R U . . .
C23 C 0.5317(6) 0.7927(8) 0.2196(4) 0.106(2) Uani 1 1 d . . . . .
H23 H 0.5362 0.8854 0.2067 0.127 Uiso 1 1 calc R U . . .
C24 C 0.4370(6) 0.7120(12) 0.1695(4) 0.116(3) Uani 1 1 d . . . . .
H24 H 0.3766 0.7502 0.1224 0.139 Uiso 1 1 calc R U . . .
C25 C 0.4327(6) 0.5767(11) 0.1894(4) 0.112(3) Uani 1 1 d . . . . .
H25 H 0.3693 0.5227 0.1550 0.135 Uiso 1 1 calc R U . . .
C26 C 0.5200(4) 0.5179(7) 0.2592(3) 0.0859(17) Uani 1 1 d . . . . .
H26 H 0.5149 0.4254 0.2727 0.103 Uiso 1 1 calc R U . . .
C27 C 0.6608(4) 0.6400(7) 0.7509(3) 0.0776(14) Uani 1 1 d . . . . .
H27A H 0.6565 0.5411 0.7553 0.093 Uiso 1 1 calc R U . . .
H27B H 0.5859 0.6712 0.7082 0.093 Uiso 1 1 calc R U . . .
C28 C 0.6668(4) 0.7020(6) 0.8434(3) 0.0745(15) Uani 1 1 d . . . . .
C29 C 0.5654(4) 0.6906(8) 0.8821(3) 0.099(2) Uani 1 1 d . . . . .
H29 H 0.4933 0.6475 0.8498 0.119 Uiso 1 1 calc R U . . .
C30 C 0.5696(6) 0.7417(10) 0.9675(4) 0.129(3) Uani 1 1 d . . . . .
H30 H 0.5002 0.7330 0.9927 0.155 Uiso 1 1 calc R U . . .
C31 C 0.6734(7) 0.8053(10) 1.0163(4) 0.131(3) Uani 1 1 d . . . . .
H31 H 0.6757 0.8383 1.0749 0.157 Uiso 1 1 calc R U . . .
C32 C 0.7750(6) 0.8204(8) 0.9783(4) 0.115(2) Uani 1 1 d . . . . .
H32 H 0.8458 0.8659 1.0105 0.138 Uiso 1 1 calc R U . . .
C33 C 0.7715(5) 0.7674(7) 0.8916(3) 0.0846(16) Uani 1 1 d . . . . .
H33 H 0.8407 0.7763 0.8662 0.102 Uiso 1 1 calc R U . . .
O1 O 0.9956(2) 0.6295(3) 0.66626(15) 0.0512(7) Uani 1 1 d . . . . .
O2 O 1.2108(2) 0.6861(3) 0.51860(15) 0.0519(7) Uani 1 1 d . . . . .
O3 O 1.0064(2) 0.5677(3) 0.39826(15) 0.0486(6) Uani 1 1 d . . . . .
O4 O 0.7681(2) 0.6293(3) 0.44787(16) 0.0562(7) Uani 1 1 d . . . . .
O5 O 0.7642(2) 0.6759(4) 0.71837(19) 0.0740(9) Uani 1 1 d . . . . .
O6 O 1.2598(3) 0.4853(3) 0.45152(19) 0.0631(8) Uani 1 1 d . . . . .
O7 O 1.0811(3) 0.7614(3) 0.33680(19) 0.0610(8) Uani 1 1 d . . . . .
S1 S 1.23767(9) 0.66426(16) 0.72684(7) 0.0696(4) Uani 1 1 d . . . . .

loop_
_atom_site_aniso_label
_atom_site_aniso_U_11
_atom_site_aniso_U_22
_atom_site_aniso_U_33
_atom_site_aniso_U_23
_atom_site_aniso_U_13
_atom_site_aniso_U_12
C1 0.0462(18) 0.054(3) 0.0493(19) -0.0012(18) 0.0087(15) -0.0082(18)
C2 0.0449(18) 0.044(2) 0.0514(19) -0.0023(17) 0.0132(15) -0.0037(17)
C3 0.0497(18) 0.041(2) 0.0457(17) -0.0039(16) 0.0129(15) 0.0042(18)
C4 0.0435(18) 0.039(2) 0.0499(19) -0.0027(16) 0.0061(15) 0.0015(16)
C5 0.0457(17) 0.042(2) 0.0499(18) -0.0052(18) 0.0089(14) -0.0002(18)
C6 0.057(2) 0.062(3) 0.056(2) -0.013(2) 0.0197(18) -0.009(2)
C7 0.049(2) 0.070(3) 0.051(2) 0.004(2) 0.0001(17) -0.007(2)
C8 0.125(4) 0.080(4) 0.065(3) -0.011(3) 0.027(3) -0.040(4)
C9 0.130(4) 0.103(5) 0.063(3) -0.004(3) 0.031(3) -0.041(4)
C10 0.058(3) 0.091(4) 0.059(3) -0.006(3) 0.001(2) -0.003(3)
C11 0.124(5) 0.069(4) 0.089(4) -0.017(3) 0.026(3) -0.014(3)
C12 0.104(4) 0.075(4) 0.085(3) 0.002(3) 0.031(3) -0.023(3)
C13 0.093(4) 0.138(6) 0.084(4) -0.034(4) 0.013(3) 0.007(4)
C14 0.055(2) 0.042(3) 0.064(2) 0.0025(19) 0.0253(18) 0.0025(18)
C15 0.065(2) 0.068(4) 0.083(3) 0.006(2) 0.034(2) -0.002(2)
C16 0.069(3) 0.081(4) 0.114(4) 0.027(3) 0.012(3) 0.019(3)
C17 0.060(2) 0.050(3) 0.055(2) 0.0064(19) 0.0214(18) 0.0071(19)
C18 0.079(3) 0.063(3) 0.058(2) -0.003(2) 0.028(2) 0.005(2)
C19 0.079(3) 0.075(4) 0.069(3) 0.017(2) 0.013(2) 0.014(3)
C20 0.064(3) 0.064(3) 0.075(3) -0.018(2) -0.003(2) 0.004(2)
C21 0.051(2) 0.077(4) 0.056(2) -0.020(2) 0.011(2) 0.012(2)
C22 0.061(3) 0.097(5) 0.071(3) 0.001(3) 0.015(2) 0.019(3)
C23 0.091(4) 0.140(6) 0.089(4) 0.026(4) 0.027(4) 0.039(4)
C24 0.079(4) 0.207(10) 0.061(3) 0.005(5) 0.012(3) 0.054(6)
C25 0.069(4) 0.187(9) 0.073(4) -0.041(5) 0.000(3) 0.009(5)
C26 0.060(3) 0.112(5) 0.082(3) -0.039(3) 0.008(3) 0.004(3)
C27 0.063(2) 0.099(4) 0.072(3) -0.002(3) 0.020(2) -0.001(3)
C28 0.066(3) 0.105(4) 0.055(2) 0.003(2) 0.019(2) 0.013(3)
C29 0.070(3) 0.153(6) 0.078(3) -0.003(4) 0.025(2) 0.008(4)
C30 0.105(5) 0.208(10) 0.088(4) 0.006(5) 0.051(4) 0.028(5)
C31 0.124(6) 0.203(9) 0.071(4) -0.028(4) 0.035(4) 0.012(6)
C32 0.110(5) 0.146(7) 0.078(4) -0.024(4) 0.001(4) 0.007(4)
C33 0.071(3) 0.112(5) 0.074(3) -0.008(3) 0.023(2) 0.003(3)
O1 0.0491(13) 0.0589(19) 0.0459(12) 0.0011(12) 0.0117(10) -0.0074(13)
O2 0.0490(13) 0.0505(18) 0.0586(14) -0.0037(13) 0.0176(11) -0.0062(12)
O3 0.0551(14) 0.0477(18) 0.0449(13) -0.0053(12) 0.0152(11) -0.0008(12)
O4 0.0511(13) 0.0553(19) 0.0570(14) -0.0158(13) 0.0020(11) 0.0092(13)
O5 0.0756(18) 0.081(2) 0.0783(17) -0.0176(18) 0.0433(15) -0.0174(19)
O6 0.0632(17) 0.050(2) 0.0772(19) 0.0064(14) 0.0195(14) 0.0109(14)
O7 0.0692(18) 0.050(2) 0.0673(17) 0.0082(14) 0.0229(14) 0.0091(14)
S1 0.0524(5) 0.0958(10) 0.0567(5) -0.0060(6) 0.0041(4) 0.0033(6)

_geom_special_details            
;
 All esds (except the esd in the dihedral angle between two l.s. planes)
 are estimated using the full covariance matrix.  The cell esds are taken
 into account individually in the estimation of esds in distances, angles
 and torsion angles; correlations between esds in cell parameters are only
 used when they are defined by crystal symmetry.  An approximate (isotropic)
 treatment of cell esds is used for estimating esds involving l.s. planes.
;

loop_
_geom_bond_atom_site_label_1
_geom_bond_atom_site_label_2
_geom_bond_distance
_geom_bond_site_symmetry_2
_geom_bond_publ_flag
C1 O1 1.414(4) . ?
C1 C2 1.520(5) . ?
C1 S1 1.800(3) . ?
C1 H1 0.9800 . ?
C2 O2 1.431(4) . ?
C2 C3 1.508(4) . ?
C2 H2 0.9800 . ?
C3 O3 1.431(4) . ?
C3 C4 1.507(5) . ?
C3 H3 0.9800 . ?
C4 O4 1.432(4) . ?
C4 C5 1.528(5) . ?
C4 H4 0.9800 . ?
C5 O1 1.439(4) . ?
C5 C6 1.496(5) . ?
C5 H5 0.9800 . ?
C6 O5 1.414(5) . ?
C6 H6A 0.9700 . ?
C6 H6B 0.9700 . ?
C7 C8 1.345(6) . ?
C7 C12 1.374(7) . ?
C7 S1 1.786(4) . ?
C8 C9 1.382(7) . ?
C8 H8 0.9300 . ?
C9 C10 1.349(8) . ?
C9 H9 0.9300 . ?
C10 C11 1.358(7) . ?
C10 C13 1.513(7) . ?
C11 C12 1.376(7) . ?
C11 H11 0.9300 . ?
C12 H12 0.9300 . ?
C13 H13A 0.9600 . ?
C13 H13B 0.9600 . ?
C13 H13C 0.9600 . ?
C14 O6 1.409(5) . ?
C14 O2 1.437(4) . ?
C14 C15 1.503(5) . ?
C14 C17 1.556(5) . ?
C15 H15A 0.9600 . ?
C15 H15B 0.9600 . ?
C15 H15C 0.9600 . ?
C16 O6 1.420(5) . ?
C16 H16A 0.9600 . ?
C16 H16B 0.9600 . ?
C16 H16C 0.9600 . ?
C17 O7 1.421(5) . ?
C17 O3 1.427(4) . ?
C17 C18 1.510(6) . ?
C18 H18A 0.9600 . ?
C18 H18B 0.9600 . ?
C18 H18C 0.9600 . ?
C19 O7 1.424(5) . ?
C19 H19A 0.9600 . ?
C19 H19B 0.9600 . ?
C19 H19C 0.9600 . ?
C20 O4 1.414(5) . ?
C20 C21 1.502(6) . ?
C20 H20A 0.9700 . ?
C20 H20B 0.9700 . ?
C21 C22 1.353(7) . ?
C21 C26 1.385(6) . ?
C22 C23 1.381(8) . ?
C22 H22 0.9300 . ?
C23 C24 1.383(10) . ?
C23 H23 0.9300 . ?
C24 C25 1.358(10) . ?
C24 H24 0.9300 . ?
C25 C26 1.374(9) . ?
C25 H25 0.9300 . ?
C26 H26 0.9300 . ?
C27 O5 1.382(5) . ?
C27 C28 1.498(6) . ?
C27 H27A 0.9700 . ?
C27 H27B 0.9700 . ?
C28 C33 1.370(7) . ?
C28 C29 1.376(6) . ?
C29 C30 1.364(8) . ?
C29 H29 0.9300 . ?
C30 C31 1.358(10) . ?
C30 H30 0.9300 . ?
C31 C32 1.374(9) . ?
C31 H31 0.9300 . ?
C32 C33 1.390(7) . ?
C32 H32 0.9300 . ?
C33 H33 0.9300 . ?

loop_
_geom_angle_atom_site_label_1
_geom_angle_atom_site_label_2
_geom_angle_atom_site_label_3
_geom_angle
_geom_angle_site_symmetry_1
_geom_angle_site_symmetry_3
_geom_angle_publ_flag
O1 C1 C2 107.3(3) . . ?
O1 C1 S1 109.4(2) . . ?
C2 C1 S1 108.7(2) . . ?
O1 C1 H1 110.4 . . ?
C2 C1 H1 110.4 . . ?
S1 C1 H1 110.4 . . ?
O2 C2 C3 108.3(3) . . ?
O2 C2 C1 110.4(3) . . ?
C3 C2 C1 109.7(3) . . ?
O2 C2 H2 109.5 . . ?
C3 C2 H2 109.5 . . ?
C1 C2 H2 109.5 . . ?
O3 C3 C2 108.5(3) . . ?
O3 C3 C4 110.5(3) . . ?
C2 C3 C4 112.1(3) . . ?
O3 C3 H3 108.5 . . ?
C2 C3 H3 108.5 . . ?
C4 C3 H3 108.5 . . ?
O4 C4 C3 110.2(3) . . ?
O4 C4 C5 106.0(3) . . ?
C3 C4 C5 108.5(3) . . ?
O4 C4 H4 110.7 . . ?
C3 C4 H4 110.7 . . ?
C5 C4 H4 110.7 . . ?
O1 C5 C6 107.5(3) . . ?
O1 C5 C4 109.4(3) . . ?
C6 C5 C4 111.3(3) . . ?
O1 C5 H5 109.5 . . ?
C6 C5 H5 109.5 . . ?
C4 C5 H5 109.5 . . ?
O5 C6 C5 109.6(3) . . ?
O5 C6 H6A 109.8 . . ?
C5 C6 H6A 109.8 . . ?
O5 C6 H6B 109.8 . . ?
C5 C6 H6B 109.8 . . ?
H6A C6 H6B 108.2 . . ?
C8 C7 C12 118.0(5) . . ?
C8 C7 S1 120.8(4) . . ?
C12 C7 S1 121.1(4) . . ?
C7 C8 C9 120.6(5) . . ?
C7 C8 H8 119.7 . . ?
C9 C8 H8 119.7 . . ?
C10 C9 C8 122.5(5) . . ?
C10 C9 H9 118.7 . . ?
C8 C9 H9 118.7 . . ?
C9 C10 C11 116.3(5) . . ?
C9 C10 C13 121.7(5) . . ?
C11 C10 C13 122.0(6) . . ?
C10 C11 C12 122.5(6) . . ?
C10 C11 H11 118.8 . . ?
C12 C11 H11 118.8 . . ?
C7 C12 C11 120.1(5) . . ?
C7 C12 H12 120.0 . . ?
C11 C12 H12 120.0 . . ?
C10 C13 H13A 109.5 . . ?
C10 C13 H13B 109.5 . . ?
H13A C13 H13B 109.5 . . ?
C10 C13 H13C 109.5 . . ?
H13A C13 H13C 109.5 . . ?
H13B C13 H13C 109.5 . . ?
O6 C14 O2 109.4(3) . . ?
O6 C14 C15 114.0(3) . . ?
O2 C14 C15 105.4(3) . . ?
O6 C14 C17 103.8(3) . . ?
O2 C14 C17 110.4(3) . . ?
C15 C14 C17 113.8(3) . . ?
C14 C15 H15A 109.5 . . ?
C14 C15 H15B 109.5 . . ?
H15A C15 H15B 109.5 . . ?
C14 C15 H15C 109.5 . . ?
H15A C15 H15C 109.5 . . ?
H15B C15 H15C 109.5 . . ?
O6 C16 H16A 109.5 . . ?
O6 C16 H16B 109.5 . . ?
H16A C16 H16B 109.5 . . ?
O6 C16 H16C 109.5 . . ?
H16A C16 H16C 109.5 . . ?
H16B C16 H16C 109.5 . . ?
O7 C17 O3 110.1(3) . . ?
O7 C17 C18 112.2(3) . . ?
O3 C17 C18 106.6(3) . . ?
O7 C17 C14 104.3(3) . . ?
O3 C17 C14 110.7(3) . . ?
C18 C17 C14 113.1(3) . . ?
C17 C18 H18A 109.5 . . ?
C17 C18 H18B 109.5 . . ?
H18A C18 H18B 109.5 . . ?
C17 C18 H18C 109.5 . . ?
H18A C18 H18C 109.5 . . ?
H18B C18 H18C 109.5 . . ?
O7 C19 H19A 109.5 . . ?
O7 C19 H19B 109.5 . . ?
H19A C19 H19B 109.5 . . ?
O7 C19 H19C 109.5 . . ?
H19A C19 H19C 109.5 . . ?
H19B C19 H19C 109.5 . . ?
O4 C20 C21 108.7(4) . . ?
O4 C20 H20A 109.9 . . ?
C21 C20 H20A 109.9 . . ?
O4 C20 H20B 109.9 . . ?
C21 C20 H20B 109.9 . . ?
H20A C20 H20B 108.3 . . ?
C22 C21 C26 119.0(5) . . ?
C22 C21 C20 122.5(4) . . ?
C26 C21 C20 118.5(5) . . ?
C21 C22 C23 122.1(6) . . ?
C21 C22 H22 118.9 . . ?
C23 C22 H22 118.9 . . ?
C22 C23 C24 118.4(7) . . ?
C22 C23 H23 120.8 . . ?
C24 C23 H23 120.8 . . ?
C25 C24 C23 119.7(7) . . ?
C25 C24 H24 120.1 . . ?
C23 C24 H24 120.1 . . ?
C24 C25 C26 121.3(7) . . ?
C24 C25 H25 119.3 . . ?
C26 C25 H25 119.3 . . ?
C25 C26 C21 119.4(7) . . ?
C25 C26 H26 120.3 . . ?
C21 C26 H26 120.3 . . ?
O5 C27 C28 110.9(4) . . ?
O5 C27 H27A 109.5 . . ?
C28 C27 H27A 109.5 . . ?
O5 C27 H27B 109.5 . . ?
C28 C27 H27B 109.5 . . ?
H27A C27 H27B 108.0 . . ?
C33 C28 C29 118.8(4) . . ?
C33 C28 C27 122.0(4) . . ?
C29 C28 C27 119.2(5) . . ?
C30 C29 C28 120.6(6) . . ?
C30 C29 H29 119.7 . . ?
C28 C29 H29 119.7 . . ?
C31 C30 C29 121.0(5) . . ?
C31 C30 H30 119.5 . . ?
C29 C30 H30 119.5 . . ?
C30 C31 C32 119.4(6) . . ?
C30 C31 H31 120.3 . . ?
C32 C31 H31 120.3 . . ?
C31 C32 C33 119.7(6) . . ?
C31 C32 H32 120.2 . . ?
C33 C32 H32 120.2 . . ?
C28 C33 C32 120.4(5) . . ?
C28 C33 H33 119.8 . . ?
C32 C33 H33 119.8 . . ?
C1 O1 C5 112.7(3) . . ?
C2 O2 C14 113.1(3) . . ?
C17 O3 C3 112.4(3) . . ?
C20 O4 C4 115.0(3) . . ?
C27 O5 C6 112.8(4) . . ?
C14 O6 C16 117.2(4) . . ?
C17 O7 C19 115.2(4) . . ?
C7 S1 C1 102.71(17) . . ?

_refine_diff_density_max         0.134
_refine_diff_density_min         -0.142
_refine_diff_density_rms         0.031

_shelxl_version_number           2014-3

_shelx_res_file                  
;
TITL 0760_010514_KMS_B23BDA_0m in P2(1)
CELL  0.71073  11.0077   9.7685  14.9709   90.000  103.216   90.000
ZERR     2.00   0.0006   0.0006   0.0007    0.000    0.003    0.000
LATT  -1
SYMM  - X, 1/2 + Y, - Z
SFAC  C    H    O    S
UNIT  66 80 14 2
MERG   2
OMIT    -3.00  56.00
OMIT    1   0   0
OMIT   -1   0   1
OMIT    0   0   1
FMAP   2
PLAN   5
SIZE     0.100   0.150   0.200
ACTA
BOND   $H
L.S.  15
TEMP    23.00
WGHT    0.069900
FVAR       0.17491
C1    1    1.097521    0.692491    0.639677    11.00000    0.04622    0.05381 =
         0.04931   -0.00115    0.00868   -0.00815
AFIX  13
H1    2    1.082239    0.790761    0.629763    11.00000   -1.20000
AFIX   0
C2    1    1.111711    0.623808    0.551511    11.00000    0.04491    0.04357 =
         0.05144   -0.00228    0.01320   -0.00371
AFIX  13
H2    2    1.129812    0.526332    0.563027    11.00000   -1.20000
AFIX   0
C3    1    0.992628    0.639377    0.478734    11.00000    0.04970    0.04107 =
         0.04573   -0.00392    0.01292    0.00421
AFIX  13
H3    2    0.980011    0.736742    0.463675    11.00000   -1.20000
AFIX   0
C4    1    0.880648    0.587101    0.510374    11.00000    0.04353    0.03869 =
         0.04994   -0.00268    0.00612    0.00149
AFIX  13
H4    2    0.883703    0.487187    0.516369    11.00000   -1.20000
AFIX   0
C5    1    0.878708    0.654340    0.602225    11.00000    0.04574    0.04191 =
         0.04995   -0.00524    0.00887   -0.00021
AFIX  13
H5    2    0.865910    0.753160    0.593479    11.00000   -1.20000
AFIX   0
C6    1    0.777682    0.595609    0.642623    11.00000    0.05694    0.06234 =
         0.05636   -0.01298    0.01967   -0.00925
AFIX  23
H6A   2    0.699650    0.594273    0.596681    11.00000   -1.20000
H6B   2    0.798506    0.502235    0.662368    11.00000   -1.20000
AFIX   0
C7    1    1.199194    0.735157    0.826831    11.00000    0.04897    0.07039 =
         0.05130    0.00381    0.00008   -0.00659
C8    1    1.141445    0.658996    0.879516    11.00000    0.12469    0.07986 =
         0.06477   -0.01108    0.02728   -0.04040
AFIX  43
H8    2    1.116270    0.570342    0.861572    11.00000   -1.20000
AFIX   0
C9    1    1.119164    0.711234    0.960067    11.00000    0.12964    0.10331 =
         0.06300   -0.00422    0.03114   -0.04124
AFIX  43
H9    2    1.079454    0.656049    0.995278    11.00000   -1.20000
AFIX   0
C10   1    1.152808    0.839227    0.989597    11.00000    0.05771    0.09109 =
         0.05949   -0.00560    0.00084   -0.00294
C11   1    1.210500    0.915357    0.935582    11.00000    0.12373    0.06919 =
         0.08923   -0.01683    0.02568   -0.01365
AFIX  43
H11   2    1.235254    1.004040    0.953764    11.00000   -1.20000
AFIX   0
C12   1    1.233678    0.866176    0.854988    11.00000    0.10367    0.07491 =
         0.08491    0.00194    0.03128   -0.02335
AFIX  43
H12   2    1.272733    0.921688    0.819536    11.00000   -1.20000
AFIX   0
C13   1    1.129452    0.893715    1.078789    11.00000    0.09286    0.13820 =
         0.08440   -0.03366    0.01299    0.00720
AFIX  33
H13A  2    1.159676    0.986015    1.087958    11.00000   -1.50000
H13B  2    1.041536    0.892204    1.076288    11.00000   -1.50000
H13C  2    1.172325    0.837497    1.128711    11.00000   -1.50000
AFIX   0
C14   1    1.229505    0.624699    0.435578    11.00000    0.05541    0.04206 =
         0.06353    0.00252    0.02532    0.00250
C15   1    1.330465    0.707836    0.408810    11.00000    0.06525    0.06813 =
         0.08312    0.00569    0.03411   -0.00153
AFIX  33
H15A  2    1.303616    0.801252    0.399079    11.00000   -1.50000
H15B  2    1.404853    0.703778    0.456947    11.00000   -1.50000
H15C  2    1.347414    0.671581    0.353305    11.00000   -1.50000
AFIX   0
C16   1    1.375902    0.454389    0.512001    11.00000    0.06939    0.08069 =
         0.11384    0.02686    0.01173    0.01906
AFIX  33
H16A  2    1.385893    0.356888    0.517338    11.00000   -1.50000
H16B  2    1.442467    0.492535    0.488231    11.00000   -1.50000
H16C  2    1.377870    0.492848    0.571325    11.00000   -1.50000
AFIX   0
C17   1    1.104922    0.621738    0.361248    11.00000    0.05991    0.04986 =
         0.05521    0.00644    0.02144    0.00715
C18   1    1.111509    0.533729    0.279559    11.00000    0.07945    0.06277 =
         0.05753   -0.00279    0.02830    0.00531
AFIX  33
H18A  2    1.127678    0.440554    0.299063    11.00000   -1.50000
H18B  2    1.033582    0.538693    0.234995    11.00000   -1.50000
H18C  2    1.177456    0.565992    0.252691    11.00000   -1.50000
AFIX   0
C19   1    0.965349    0.787305    0.273721    11.00000    0.07853    0.07533 =
         0.06937    0.01686    0.01348    0.01427
AFIX  33
H19A  2    0.957179    0.883667    0.261198    11.00000   -1.50000
H19B  2    0.962908    0.738526    0.217670    11.00000   -1.50000
H19C  2    0.897952    0.757181    0.299784    11.00000   -1.50000
AFIX   0
C20   1    0.713711    0.529834    0.382230    11.00000    0.06438    0.06385 =
         0.07484   -0.01821   -0.00269    0.00420
AFIX  23
H20A  2    0.676475    0.457583    0.411538    11.00000   -1.20000
H20B  2    0.777164    0.489493    0.354920    11.00000   -1.20000
AFIX   0
C21   1    0.615591    0.597637    0.309432    11.00000    0.05093    0.07682 =
         0.05648   -0.01952    0.01082    0.01151
C22   1    0.619267    0.732398    0.289395    11.00000    0.06136    0.09680 =
         0.07080    0.00128    0.01497    0.01900
AFIX  43
H22   2    0.682842    0.786155    0.323699    11.00000   -1.20000
AFIX   0
C23   1    0.531659    0.792713    0.219643    11.00000    0.09137    0.13981 =
         0.08861    0.02643    0.02658    0.03863
AFIX  43
H23   2    0.536179    0.885435    0.206687    11.00000   -1.20000
AFIX   0
C24   1    0.437027    0.711956    0.169502    11.00000    0.07877    0.20720 =
         0.06061    0.00535    0.01188    0.05415
AFIX  43
H24   2    0.376616    0.750173    0.122371    11.00000   -1.20000
AFIX   0
C25   1    0.432674    0.576661    0.189363    11.00000    0.06886    0.18709 =
         0.07323   -0.04136    0.00037    0.00866
AFIX  43
H25   2    0.369329    0.522702    0.154978    11.00000   -1.20000
AFIX   0
C26   1    0.519967    0.517887    0.259229    11.00000    0.05988    0.11158 =
         0.08228   -0.03873    0.00805    0.00450
AFIX  43
H26   2    0.514892    0.425411    0.272686    11.00000   -1.20000
AFIX   0
C27   1    0.660817    0.639990    0.750918    11.00000    0.06346    0.09909 =
         0.07242   -0.00166    0.01989   -0.00125
AFIX  23
H27A  2    0.656528    0.541107    0.755260    11.00000   -1.20000
H27B  2    0.585861    0.671173    0.708228    11.00000   -1.20000
AFIX   0
C28   1    0.666838    0.701962    0.843352    11.00000    0.06594    0.10498 =
         0.05527    0.00342    0.01931    0.01344
C29   1    0.565419    0.690554    0.882126    11.00000    0.07028    0.15340 =
         0.07761   -0.00309    0.02499    0.00795
AFIX  43
H29   2    0.493329    0.647536    0.849799    11.00000   -1.20000
AFIX   0
C30   1    0.569582    0.741735    0.967532    11.00000    0.10487    0.20786 =
         0.08831    0.00559    0.05106    0.02821
AFIX  43
H30   2    0.500207    0.732955    0.992750    11.00000   -1.20000
AFIX   0
C31   1    0.673394    0.805294    1.016319    11.00000    0.12361    0.20289 =
         0.07123   -0.02765    0.03486    0.01243
AFIX  43
H31   2    0.675687    0.838326    1.074943    11.00000   -1.20000
AFIX   0
C32   1    0.775025    0.820399    0.978347    11.00000    0.11009    0.14571 =
         0.07827   -0.02372    0.00101    0.00667
AFIX  43
H32   2    0.845815    0.865895    1.010498    11.00000   -1.20000
AFIX   0
C33   1    0.771543    0.767352    0.891639    11.00000    0.07112    0.11184 =
         0.07415   -0.00830    0.02348    0.00339
AFIX  43
H33   2    0.840732    0.776298    0.866228    11.00000   -1.20000
AFIX   0
O1    3    0.995637    0.629542    0.666263    11.00000    0.04910    0.05888 =
         0.04592    0.00107    0.01172   -0.00743
O2    3    1.210796    0.686068    0.518600    11.00000    0.04898    0.05051 =
         0.05865   -0.00368    0.01764   -0.00618
O3    3    1.006391    0.567669    0.398265    11.00000    0.05511    0.04773 =
         0.04492   -0.00528    0.01521   -0.00079
O4    3    0.768066    0.629282    0.447867    11.00000    0.05109    0.05533 =
         0.05703   -0.01577    0.00196    0.00920
O5    3    0.764242    0.675914    0.718367    11.00000    0.07559    0.08052 =
         0.07831   -0.01757    0.04327   -0.01737
O6    3    1.259765    0.485294    0.451522    11.00000    0.06321    0.05042 =
         0.07718    0.00641    0.01945    0.01090
O7    3    1.081102    0.761397    0.336800    11.00000    0.06920    0.05006 =
         0.06730    0.00816    0.02293    0.00913
S1    4    1.237669    0.664258    0.726838    11.00000    0.05240    0.09581 =
         0.05670   -0.00598    0.00412    0.00326
HKLF    4  1.0  1.00  0.00  0.00  0.00  1.00  0.00  0.00  0.00  1.00

REM  0760_010514_KMS_B23BDA_0m in P2(1)
REM R1 =  0.0497 for    3842 Fo > 4sig(Fo)  and  0.1106 for all    6875 data
REM    370 parameters refined using      1 restraints

END

WGHT      0.0485      0.0000

REM Highest difference peak  0.134,  deepest hole -0.142,  1-sigma level  0.031
Q1    1   0.8901  0.7023  0.2661  11.00000  0.05    0.13
Q2    1   1.2470  0.5745  0.7088  11.00000  0.05    0.13
Q3    1   0.6627  0.6520  0.5739  11.00000  0.05    0.12
Q4    1   1.0033  0.6738  0.3774  11.00000  0.05    0.12
Q5    1   0.6992  0.7388  0.7347  11.00000  0.05    0.12
;
_shelx_res_checksum              13372
